# Supplementary material for: Applicability, Validity, and Reliability of the Japanese Version of the Behavioral Pain Scale for Critically Ill Mechanically Ventilated Pediatric Patients: A Prospective Cross-Sectional Observational Study
Source: Children (Basel). 2026 May 22;13(6):719. doi: 10.3390/children13060719 (PMC13297250; doi:10.3390/children13060719)
Supplement: Supplementary file 1 [file children-13-00719-s001.zip]

Archive with 1 entries (1 files):
- children-4293967-supplementary.pdf
